# Supplementary material for: Information content best characterises the hemispheric selectivity of the inferior parietal lobe: a meta-analysis
Source: Sci Rep. 2020 Sep 15;10:15112. doi: 10.1038/s41598-020-72228-8 (PMC7493939; doi:10.1038/s41598-020-72228-8)
Supplement: Supplementary file 2 — Supplementary Tables. [file 41598_2020_72228_MOESM2_ESM.xlsx]

## Sheet: Perceptual
Supplementary Table 1: Neuroimaging contrasts focussed on the episodic retrieval of the perceptual/experiential details of encoding.
Study reference	Type of memory retrieval	Imaging contrast	Left IPL	Right IPL	Proportion	Recollection/Recall = 1	Correction Stringence
						Familiarity = 2	5 - most stringent
						N/A = 0	1 - lenient
Angel et al., 2016	Encoding – Black and white line drawings of common objects. Half of drawings were presented twice, the other half were shown once. Relative size judgement made for each object.	Old > New – Easy	ü BA 39/40	ü BA 40	4	0	5
	Retrieval – Remember/know recognition memory task.	Old>New - Hard	ü BA 39/40	ü BA 39/40	3	0	5
Brown, Rissman, Chow, Uncapher, & Wagner, 2018	Wearable cameras captured snapshots of subjects' lives. Subjects encoded naturally in their daily lives.	Recollection > CR	ü BA 39/40	ü BA 39/40	5	1	4
	Retrieval – the autobiographical memory test challenged recognition of a short time series (4 images) that was provided by these snapshots. New items were presented from others’ cameras.	Familiarity > CR	ü BA 39/40	ü BA 39/40	4	2	4
		Know > CR	ü BA 39/40	ü BA 39/40	3	0	4
		Recollection > (F,K,CR)	ü BA 39	ü BA 39	5	1	4
		Memory (R,F) > No Memory (K,CR)	ü BA 40	ü BA 40	4	0	4
Cansino, Maquet, Dolan, & Rugg, 2002	Encoding – images of objects were presented in various spatial locations.	Correct source memory vs incorrect source memory	X	ü BA 40	5	1	2
	Retrieval – In an old/new recognition memory paradigm, subjects were asked to identify which images (no similar lures were used) had been presented before, and to retrieve the spatial location of original encounter with the image (if they thought the image was old). This location assessment provided an indication of source memory.	Incorrect source memory vs correct source memory	ü BA 40	ü BA 40	3	2	2
Chen, Gilmore, Nelson, & McDermott, 2017*	Encoding - Subjects incidentally encoded a series of scene images whilst making indoor/outdoor judgements.	Autobiographical hit > Picture only hit	ü BA 40	ü BA 40	5	1	5
	Retrieval - Memory was assessed in two ways. Subjects were presented with scene images.	Hit > CR (Only for autobiographical retrieval task)	ü BA 40	ü BA 40	5	1	5
	- In the autobiographical memory retrieval task, participants were asked to use the scene image as a prompt to vividly recall a specific event from their life.
	- Particpants also completed a picture recognition judgement.
Cooper et al., 2017	Encoding – Background scenes were overlayed with common objects and presented at encoding. Objects varied in colour, orientation, and location. Participants explicitly encoded the appearance of the objects relative to the background.	Retrieval > Baseline	ü BA 39/40	ü BA 39/40	4	0	5
	Retrieval – Subjects were presented with the background scene image and rated the vividness of their memory of the associated objects. Each object was then represented and participants manipulated the colour, oritentation, and location of the object to match their memory representation.	Successful > Unsuccessful Retrieval	X	ü BA 39	5	0	5
		Precision	ü BA 39	ü BA 39	5	1	5
Dennis, Bowman, & Vandekar, 2012	Encoding – 8 different images of objects of a single given category were presented and incidentally encoded alongside judgements of pleasantness.	Remember FAs > Know FA	X	ü BA 39	5	0	5
	Retrieval – A remember/know/new recognition memory paradigm utilising related lure images was performed.
Dobbins & Wagner, 2005*	Encoding – subjects provided judgements of object images that were either perceptual (bigger/smaller than previous image) or non-perceptual (pleasant/unpleasant or living/non-living) in nature.	Domain-sensitive contrast: Recollecting perceptual details	ü BA 40	ü BA 40	4	1	2
	Retrieval – participants completed a perceptual (size) or conceptual (which question) source memory task.
Elman, Cohn-Sheehy, & Shimamura, 2013*	Encoding – Previously photographs of unfamiliar buildings were shown to participants twice.	Studied images: Hits > CR	ü BA 40	ü BA 40	4	0	5
	Retrieval – Subjects were subsequently presented with images from the study phase, along with unseen images, and images of highly familiar buildings as part of a recognition memory paradigm. Participants indicated whether they had seen the building before with an indication of confidence.	Both high confidence: Studied > Familiar	ü BA 39/BA 40	ü BA 39/BA 40	5	0	5
Hall, Rubin, Miles, Davis, & Wing, 2015	Encoding - Subjects were presented with either unpaired sounds or sounds that were paired with images of simple scenes. Both sounds and scenes were easily recognisable and easily described with a label e.g. heartbeat.	Image recalled (averaging across voluntary (detailed perception) and involuntary (no detailed perception)) > unpaired sounds	ü BA 39	X	3	1	2
	Retrieval - Participants were presented with sounds and asked to recall which picture was associated with the sound (if there had been one).
Herweg, Sommer, & Bunzeck, 2017	Prefamiliarization – Subjects were presented with all 160 scenes (indoor or outdoor) to be used in the study. Two images (that were not used in subsequent tasks) served as target images and subjects responded when they saw these images.	Hits > CR	ü IPL	ü IPL	4	0	5
	Further encoding – Re-presentation of images from prefamiliarization along with new images. Subjects made an indoor/outdoor decision regarding all scenes.
	Test #1 – Participants performed an old/new recognition memory paradigm with confidence judgements.
Hirshhorn, Grady, Rosenbaum, Winocur, & Moscovitch, 2012	Retrieval – Participants performed an autobiographical assessment of which of two well-known landmarks the subjects had visited most recently.	Experiential episodic memory > spatial allocentric judgement	ü BA 39	ü BA 39	5	1	4
	The experimenters compared personal episodic memory with allocentric judgements about the spatial relationship between the two landmarks (furtherest north?/furthest east?)	Memory > Vowel Control	ü BA 39	ü BA 39	4	1	4
Kahn, Davachi, & Wagner, 2004*	Encoding – Concrete nouns were visually presented and subjects encoded them under one of two conditions: imagine (mentally picture the word described), or read (covertly pronounce the word backwards).	Source (Read) vs No Source	X	ü BA 40	4	1	2
	Retrieval – Subjects completed an old/new recognition task with source memory (whether item was read or imaged).
King & Miller, 2014	Encoding – Concrete nouns were presented accompanied by either a matching object image (percieved trials) or a prompt for the participant to imagine (imagine trials) an object matching the word. Subjects then made relative size judgements about these objects.	Perceived item, Correct Source > CR	ü BA 40	X	4	1	4
	Retrieval – An old/new recognition memory paradigm presented subjects with the words presented in the encoding phase alongside unstudied words. Participants made source judgements about whether items they judged to be old were perceived or imagined at encoding.	Imagined item, incorrect source (response = perceived) > CR	X	ü BA 39	4	0	4
King & Miller, 2017	Encoding – Concrete nouns were presented to participants alongside either a matching object image or a prompt to imagine an image of the noun. Subjects made a relative size judgement regarding the perceived or imagined object.	Low probability of being old: Perceived hits > CR	ü BA 39 & 40	ü BA 39 & 40	4	0	5
	Retrieval – An old/new recognition memory task presented subjects with visually presented nouns. The experimenters manipulated the ratio of old to new items (high/low probability of being old).	Main effect- Source: Perceived > Imagined	ü BA 40	ü BA 40	5	0	5
King, Schubert, & Miller, 2015*	Encoding – Nouns presented in one of five encoding conditions: High vividness perceive object image (1), low vividness perceive object image (2), imagine object image (3), perceive sentence (4), low vividness imagine sentence (abstract noun cue) (5).	Source hits:
	Retrieval – Subjects completed an old/new recognition memory paradigm using with source memory for whether item was perceived, imagined, or new.	Highly vivid photo perception > CR	ü BA 39	ü BA 39	5	1	5
		Low vividness (blurry) photo perceived > CR	ü BA 39 & 40	ü BA 39	5	1	5
Lundstrom et al., 2003	Encoding – Concrete nouns were presented to subjects, followed by either a pictoral representation of the noun (viewed) or a blank screen. On seeing a blank screen, participants imagined a representation of the noun word (imagined).	Source memory task: hit (imagined) > correct rejection	ü BA 39,40	ü BA 40 (& BA 7, BA 19)	3	1	3
	Retrieval – Participants completed an old/new recognition memory paradigm with source memory judgements. Source task options: viewed, imagined, or new.
Sestieri, Shulman, & Corbetta, 2010	Encoding – Participants watched two episodes of an English language TV sitcom.	Memory search-related activity	ü BA 39	ü BA 39	4	1	5
	Retrieval – Subjects judged the accuracy of statements about factual details of the programme.
Sharot, Delgado, & Phelps, 2004	Encoding – Participants provided judgements regarding the visual complexity of photos.	Remember>New judgements	X	ü BA 39	4	1	2
	Retrieval – Subjects completed a remember/know recognition memory paradigm.	Know>New	ü BA 40	ü BA 40	4	2	2
St. Jacques, Carpenter, Szpunar, & Schacter, 2018*	Autobiographical memory paradigm – Participants provided details of previous life events.	Autobiographical memory retrieval > counterfactual simulation	ü BA 40	ü BA 40	5	0	5
	Retrieval – Subjects were asked to adopt either their own perspecitve or that of another person in order to mentally experience either their events from memory or a similar counterfactual alternative of their event.	Novel visual perspectives: Novel – identical retrieval repetitions	ü BA 39	ü BA 39	4	0	5
		Autobiographical retrieval: Initial – identical retrieval repetitions	ü BA 39	ü BA 39	4	0	5
St-Laurent, Abdi, Bondad, & Buchsbaum, 2014	Encoding – Participants observed naturalistic video clips accompanied by appropriate labels.	Increase activity accompanying better Memory Perfomance	ü BA 40	ü BA 40	5	1	5
	Retrieval – When cued with the label, participants were asked to mentally replay the appropriate video clip.
St-Laurent, Moscovitch, & McAndrews, 2016	Encoding - Subjects encoded either video clips with minimal or no dialog, or narrations of a video clip. These events were paired with a relevant cue word.	Memory>Counting	X	ü BA 39	4	1	5
	Retrieval - The relevant cue words were presented and participants were asked to recall the event in as much detail as possible.	Video clips > Narrative laboratory events	X	ü BA 39	5	1	5
Thakral, Wang, & Rugg, 2015	Encoding – Subjects were presented with images of objects that were accompanied by either a concrete noun that either matched, or was incongruent with the image. Participants judged whether the image-word pair was congruent. Nouns were presented either visually or auditarily.	Modality-independent source effects	ü BA 40	ü BA 40	3	1	5
	Retrieval – An old/new recognition memory paradigm was performed. Subjects indicated whether the object image that was presented was old or new. For items believed to be old, subjects indicated the accompanying word was presented visually or audibly.
van Buuren et al., 2014	Encoding – Subjects learned associations between objects and locations within a visually presented spatial arena.	Correct > Incorrect	ü BA 39	ü BA 39	5	1	5
	Retrieval – Objects were presented as cues, and subjects were asked to recall the location of each object in the spatial arena.	Increased activity during retrieval (correct/incorrect) > No memory control	X	ü BA 39	5	0	5
Wais, Jahanikia, Steiner, Stark, & Gazzaley, 2017	Encoding – Subjects made either a weight, or relative size judgement about visually presented object images.	Similar Lures Data:	ü BA 39	ü BA 39	4	0	4
	Retrieval - Participants completed an old/new recognition paradigm that utilised similar lures.	CR (perceptually descriminate memory + novelty detection) > FA (perceptually indescriminate memory + no novelty detection)
Weis, Klaver, Reul, Elger, & Fernández, 2004	Encoding – Colour photographs of buildings or natural landscapes without buildings were visually presented. Subjects intentionally encoded the images and indicated the presence or absence of a building in the scene.	Hits > CR	ü BA 40	ü BA 40	3	0	2
	Retrieval – Participants completed an old/new recognition memory task and provided confidence ratings of their judgements.	Hit > Miss	X	ü BA 39	4	0	2
Activation Consistency			0.83	0.96

## Sheet: Semantic
Supplementary Table 2: Neuroimaging contrasts focussed on the episodic retrieval of semantic/conceptual details of encoding.
Study reference	Type of memory retrieval	Imaging contrast	Left IPL	Right IPL	Proportion	Recollection/Recall = 1	Correction Stringence
						Familiarity = 2	5 - most stringent
						N/A = 0	1 - lenient
Cabeza, Dolcos, Graham, & Nyberg, 2002	Encoding – Participants made judgements of whether visually presented words represented living/non-living things. Subjects were aware that their memory for the items would be subsequently tested.	Episodic > Working Memory	ü BA 39	ü BA 39	2	0	3
	Retrieval – Participants completed a remember/know recognition memory paradigm. This was compared with a working memory test. Working memory task presented four words simultaneously and required subjects to subsequently match a test word with this presentation.
Chen, Gilmore, Nelson & McDermott, 2017*	Encoding - Subjects incidentally encoded a series of scene images whilst making indoor/outdoor judgements.	Yes responses to novel scene, life memory test > Yes to studied scenes in picture memory test	ü BA 39	X	2	1	5
	Retrieval - Memory was assessed in two ways. Subjects were presented with scene images.
	- In the autobiographical memory retrieval task, participants were asked to use the scene image as a prompt to vividly recall a specific event from their life.
	- Particpants also completed a picture recognition judgement.
Clemens Von Zerssen, Mecklinger, Opitz, & Yves Von Cramon, 2001	Encoding – Subjects intentionally encoded audibly presented words. Words were presented in batches of 5 words that all conformed to a single category.	Hits > CR	ü BA 40	X	1	0	2
	Retrieval – An old/new recognition memory task using visually presented words was performed. Three word types were used: Old, New-categorically related, New-unrelated.
Compère et al., 2016	Autobiographical cued recall task - Subjects reported their interests and details of their memory prior to scanning. Participants were instructed to remember the details (episodic - time, location, perceptions, feelings, scenery, and people present in the scene; semantic - generic memories of repeated events) of the appropriate memory.	Episodic + Semantic Memory > Control	ü BA 39	X	2	1	5
	Autobiographical memories were classified as either episodic or semantic. Episodic memories were infrequent occurances e.g. a specific familiy holiday. Semantic memories were frequent occurances e.g a weekly chess club.
Daselaar, Fleck, & Cabeza, 2006	Encoding – Participants were presented with a list of words. Subjects judged whether each list item was an english word.	Word recollection	ü BA 39,40	X	2	1	1
	Retrieval – Subjects completed a recognition memory paradigm. This consisted of an old/new recognition memory judgement followed by a confidence rating.	Word familiarity	ü BA 39,40	X	1	2	1
Dobbins & Wagner, 2005*	Encoding – Subjects provided a perceputal judgement (bigger/smaller than previous image) or semantic rating (pleasant/unpleasant or living/non-living) of visually presented images.	Source recollection:
	Retrieval – Participants provided source memory judgements of whether the item was encoded perceptually (relative size judgement) or conceptually (pleasantness/living).	Domain-general contrast: Conceptual/semantic source + perceptual source	ü BA 39 & 40	X	3	1	2
		Domain-sensitive contrast: conceptual/semantic source	ü BA 40	X	2	1	2
Dobbins, Foley, Schacter, & Wagner, 2002	Encoding - Subjects made a pleasant/unpleasant or concrete/abstract decision regarding visually presented noun words.	Source memory > item recognition	ü BA 40	X	1	1	2
	Retrieval - An old/new recognition memory paradigm was conducted. Subjects also judged which task they performed during encoding of items they believed to be old.
Dobbins, Rice, Wagner, & Schacter, 2003	Encoding – Participants made either pleasant/unpleasant or abstract/concrete judgements about visually presented words.	Source > recency memory	ü BA 39 & 40	X	1	1	2
	Retrieval – Subjects completed a forced choice recognition and source memory task. Source memory – which question was asked at encoding? This was compared with a recency judgement - which item was encoded more recently.
Donaldson, Petersen, & Buckner, 2001	Encoding – Subjects were instructed to mentally generate a sentence from a visually presented word pair.	Hit > CR	ü BA 39 & 40	ü BA 40	1	0	2
	Retrieval – Words were subsequently presented in an old/new recognition memory task.	Old>New (implicit memory activity during an abstract/concrete rating task)	ü BA 39	ü BA 39	1	0	2
Donaldson, Petersen, Ollinger, & Buckner, 2001	Encoding – same encoding as Donaldson et al., 2001. The retrieval phase of Donaldson et al., (2001) served to re-encode these items.	Memory task relative to fixation: Increase in activity	ü BA 40	X	1	0	2
	Retrieval – Participants completed an old/new recognition memory task.
Duarte, Henson, & Graham, 2011	Encoding – Subjects made a pleasantness or commonness judgement on unrelated nouns, object images, or scenes.	Material independent source memory	ü BA 39	X	2	1	3
	Retrieval – An old/new recognition memory task with source memory judgements was performed. Subjects judged whether items they considered old had been judged for pleasantness or commonness.
Eldridge, Knowlton, Furmanski, Bookheimer, & Engel, 2000	Encoding – Subjects deliberately encoded a visually presented list of noun words.	Remember > know	ü BA 39	ü BA 39	2	1	1
	Retrieval – Subjects responded indicating a remember (recollection) or know (familiarity) memory experience (remember/know recognition memory task).
Elman, Cohn-Sheehy, & Shimamura, 2013*	Encoding – Previously photographs of unfamiliar buildings were shown to participants twice.	Both high confidence: Familar > Studied	ü BA 39	X	2	0	5
	Retrieval – Subjects were subsequently presented with images from the study phase, along with unseen images, and images of highly familiar buildings as part of a recognition memory paradigm. Participants indicated whether they had seen the building before with an indication of confidence.
Flegal, Marín-Gutiérrez, Ragland, & Ranganath 2014	Encoding - In an incidental encoding task, subjects judged the pleasantness of visually presented sentances.	Confident Old Hits > Misses	ü BA 39	X	1	1	2
	Retrieval - Subjects were presented with congruent or incongruent combinations of words from the encoding task, or new words. Participants judged which of the test words had been seen previously.
Frithsen & Miller, 2014	Encoding – Participants made pleasant/unpleasant or abstract/concrete judgements regarding nouns presented during study.	Recollection	ü BA 39	X	1	1	4
	Retrieval – Subjects performed an old/new recognition memory task. A source memory task asked which question had been asked at encoding for half of the targets at test. The other 50% of stimuli were assessed using a remember/know paradigm.	Familiarity	ü BA 39	ü BA 39	1	2	4
		Hits: Remember > Know	ü BA 39/40	ü BA 39	1	1	4
		Source > No Source	ü BA 39	X	1	1	4
		Know Hits > CR	ü BA 40	ü BA 39/40	1	2	4
		No Source Hits > CR	ü BA 39/40	X	1	2	4
Gilmore, Kalinowski, Milleville, Gotts, & Martin, 2019	Encoding – Participants presented with images of objects, plants and animals and instructed to name each aloud.	Explicit Memory - Hits > CR	ü BA 39/BA 40	ü BA 40	2	0	5
	This was followed by a Second Naming task, where new and old items were presented and had to be named aloud, or a Recognition Task when new and old items were presented and participants verbally identified each as either old or new. The order counterbalanced of these two tasks was counterbalanced.	Implicit Memory – Old > New	ü BA 39	ü BA 39	2	0	5
Hayes, Buchler, Stokes, Kragel, & Cabeza, 2011	Encoding - Subjects made a relative size, or pleasant/unpleasent judgement about visually presented concrete nouns.	Memory confidence: High > low	ü BA 40	X	1	0	5
	Retrieval – Old/New recognition memory paradigm with source judgements regarding the encoding task performed on all old items.	High confidence item memory > high confidence source memory	ü BA 40	X	1	2	5
Henson, Hornberger, & Rugg, 2005	Encoding – Participants encoded visually presented words with either a 'deep' (living/non-living decision) or a 'shallow ' judgement (whether first and last letter of word in alphabetical order?)	Hits > CR	ü BA 39 & 40	ü BA 40	1	0	2
	Retrieval – Memory for the words was subseqently assessed using an old/new recognition paradigm.	Deep hit > Shallow hit	ü BA 40	ü BA 40	1	0	2
		Shallow hit > Shallow miss	ü BA 40	ü BA 40	1	0	2
Herron, Henson, & Rugg, 2004	Encoding – A concrete noun word list was presented. On each trial, subjects made an animate/inanimate object decision.	Hits > CR	ü BA 39	ü BA 39	1	0	2
	Retrieval – Participants completed an old/new recognition memory task. The ratio of targets to foils varied between blocks.
Hutchinson et al., 2014	Encoding – On each trial, an adjective was presented accompanied by a cue to internally generate 1 of 4 encoding experiences: an indoor (1) or outdoor (2) scene, or the name of a female (3), or male (4) celebrity.	Item hits (no source) > CR	ü BA 40	X	1	2	2
	Retrieval – Subjects completed an old/new recognition task that tested memory for visually presented adjective words. Participants were encouraged to make source judgements about the task and the contents of their memory for items they considered old.	Item hit (no source) > Specific Task Source	ü BA 40	ü BA 40	1	2	2
		Specific source hit > item only	ü BA 40	ü BA 40	3	1	2
Hutchinson, Uncapher, & Wagner, 2015	Encoding - An adjective word was presented to participants accompanied by a cue to internally generate 1 of 4 encoding experiences: an indoor (1) or outdoor (2) scene, or the name of a female (3), or male (4) celebrity.	Linear relationship with memory strength	ü BA 39/40	X	2	0	2
	Retrieval – Participants performed an old/new recognition memory task with judgements about their memory confidence.	Uncertain memory decisions	ü BA 40	ü BA 39	1	0	2
		Certain memory decisions	ü BA 39	ü BA 40	2	0	2
Kafkas & Montaldi, 2012	Encoding - Subjects completed a matching-to-sample task in which subjects were asked to identify which of two different object images was an identical match to a third object image.	Remember > Miss	ü BA 39 & 40	ü BA 39	3	1	5
	Retrieval - Subjects completed the Familiarity-only remember/know recognition task that tested memory for the object images observed in the study phase and new images (no similar lures used). This task encouraged participants to judge the stimuli based on feelings of familiarity rather than attempting to recollect. This gives an index of recollection, along with both strong and weak familiarity.	Strong Familiarity (F3) > Miss	ü BA 40	X	2	2	5
Kahn, Davachi, & Wagner, 2004*	Encoding – Concrete nouns were visually presented and subjects encoded them under one of two conditions: imagine (mentally picture the word described), or read (covertly pronounce the word backwards).	Word Hits>CR	ü BA 40	X	2	0	2
	Retrieval – Subjects completed an old/new recognition task with source memory (whether item was read or imaged).
King, Schubert, & Miller, 2015*	Encoding – Nouns were presented in one of five encoding conditions: High vividness perceive object image (1), low vividness perceive object image (2), imagine object image (3), perceive sentence (4), low vividness imagine sentence (abstract noun cue) (5).	Low vividness perceived sentence > CR	ü BA 39	X	2	1	5
	Retrieval – Subjects completed an old/new recognition memory paradigm an subsequently provided source memory judgements for whether item was perceived, imagined, or new.	Low vividness sentence imagined > CR	ü BA 40	X	1	1	5
Kragel & Polyn, 2016	Encoding – Subjects made an animate/inanimate or size judgement regarding concrete nouns.	Item memory > CR	ü BA 40	ü BA 40	1	0	5
	Retrieval - Memory was assessed in two ways:	Source hit > No source hit	X	ü BA 39	2	1	5
	1) Subjects freely recalled as many nouns as possible. 2) Source recognition – probed with studied nouns, participants were asked to remember whether an animacy or size judgement was required at encoding.	Overlapping activation in free recall and item familiarity	ü BA 40	ü BA 40	1	0	5
Leiker & Johnson, 2015	Encoding – Subjects considered each noun in a word list in 1 of 3 ways. Artist: The way the object would be drawn. Function: Mentally generate as many functions for the object as possible. Cost: How expensive the object would be.	Source Memory confidence: High > low	ü BA 39	ü BA 39	2	1	5
	Retrieval – An old/new recognition task assessed subjects' memory for the encoded words. Participants were also asked about which encoding task was used to encode the target word (source memory).
Leiker & Johnson, 2014	Encoding – Subjects considered each noun in a word list in 1 of 3 ways. Artist: The way the object would be drawn. Function: Mentally generate as many functions for the object as possible. Cost: How expensive the object would be.	Remember>Know	ü BA 39	X	2	1	2
	Retrieval – An remember/know recognition task assessed subjects' memory for the encoded words. Participants also provided confidence judgements regarding their know responses.
Lundstrom, Ingvar, & Petersson, 2005	Encoding – Concrete nouns were presented accompanied by either a matching image or a blank screen that prompted subjects to imagine an image that matched the noun.	Correct source memory > CR	ü BA 39/40	X	3	1	3
	Retrieval – Participants completed an old/new recognition task with source memory judgements of whether the noun word was accompanied by a visible or imagined picture. No comparison was made between retrieval activations elicited by viewed and imagined trials.	Correct source> False alarms	ü BA 39	X	2	1	3
Maratos, Dolan, Moscovitch, Henson, & Rugg, 2001	Encoding – Subjects read and encoded emotionally negative, neutral or positive sentances. On each trial, the key word in the sentence was subsequently presented.	Hits > CR	ü BA 39 & 40	ü BA 40	1	0	2
	Retrieval – The key sentence words were presented in an old/new recognition memory task.
McDermott, Jones, Petersen, Lageman, & Roediger, III, 2000	Encoding – Subjects intentionally encoded a list of compound noun words.	Hits > Unrelated CR	ü BA 39 & 40	ü BA 39 & 40	1	0	3
	Retrieval – Participants completed an old/new recognition memory paradigm. Stimuli were ‘studied’ (identical to encoding), ‘recombined’ (nosebleed and skydive recombined to nosedive), or unrelated to the target.	Hits > Recombined CR	ü BA 39 & 40	ü BA 39 & 40	1	0	3
Montaldi, Spencer, Roberts, & Mayes, 2006	Encoding – Subjects judged which of two scenes perceptually matched the target image. No similar lures were used and scenes were easily identified with a label (e.g. a beach).	Linear increase with familiarity, F1 to F3	ü BA 39 & 40	X	2	2	1
	Retrieval – Participants completed a familiarity sensitive old/new recognition memory paradigm.	Linear increase with familiarity, Misses to F3	ü BA 40	X	2	2	4
		Remember > F3	ü BA 40	X	3	1	2
Mugikura et al., 2016	Encoding – Subjects read statements aloud whilst observing images of either a male or a female face. They were instructed to memorize the statement and gender of the face.	Source hit confidence: High > low	ü BA 39	X	2	1	2
	Retrieval – Participants completed an old/new recognition memory test. They were also asked which gender characterised the face that was observed whilst encoding the statement.
Ragland et al., 2004	Encoding – A list of nouns was visually presented and participants were askeed to intentionally encoding each word.	Hits > CR	ü BA 40	ü BA 40	1	0	2
	Retrieval – Subjects completed an old/new recognition memory task.
Ragland, Valdez, Loughead, Gur, & Gur, 2006	Encoding – Noun words were presented visually to participants. Subjects were questioned on whether word was abstract/concrete, or upper/lower case.	Item hit (No source) > CR	ü BA 40	X	1	2	1
	Retrieval – Subjects completed an old/new recognition memory paradigm and provided source memory judgements about the question they were asked during each word's encoding.	Source hit > CR	ü BA 40	X	2	1	1
Raposo, Frade, & Alves, 2016	Encoding – Subjects judged whether visually presented words were pleasant/unpleasant (semantic task) or had more than 6 letters (perceptual task).	Semantic query > perceptual query	ü BA 39 & 40	X	1	0	5
	Retrieval – Participants completed an old/new recognition memory paradigm with source judgements regarding the task performed during the encoding of old items. For example, did you perform the semantic task with this item? (semantic query). Did you perform the perceptual task with this item? (perceptual query).
Shannon & Buckner, 2004	Encoding – Subjects made preference judgments on a mixed list of cartoon pictures and natural sounds.	Hits > CR	ü BA 40	X	2	0	2
	Retrieval – An old/new recognition task assessed memory for the encoded stimuli against new images and sounds.
St. Jacques, Carpenter, Szpunar, & Schacter, 2018*	Autobiographical memory paradigm – Participants provided details of previous life events.	Episodic counterfactual simulation > AM retrieval	ü BA 39	ü BA 39	2	0	5
	Retrieval – Subjects were asked to adopt either their own perspecitve or that of another person in order to mentally experience either their events from memory or a similar counterfactual alternative of their event.	Novel counterfactual simulation: Novel-identical repetitions	ü BA 39	X	3	0	5
Takashima, Bakker, van Hell, Janzen, & McQueen, 2017	Encoding – Novel and pre-known words were presented to participants either unaccompanied, or with a matching image or description. These were repeated multiple times and subject to a free recall task as part of training.	Day 1 > Day 8 (Memory Strength Change)	ü BA 39	X	2	0	5
	Retrieval – At the end of the session, participants completed an old/new recognition memory paradigm in the scanner. Subjects returned 7 days later and completed another recognition memory paradigm also in the scanner.	Meaningful > non-meaningful	ü BA 39/40	X	3	0	5
		Picture group:
		Meaningful > non-meaningful	ü BA 39	X	3	0	5
		Day 8:
		Meaningful > non-meaningful	ü BA 39/40	X	3	0	5
Tsukiura, Mochizuki-Kawai, & Fujii, 2005	Encoding – Subjects completed three types of encoding: 1) Subjects wrote down a sentence using 12 presented words and read it aloud. 2) Subjects transcribed a premade sentence with the 12 keywords highlighted. 3) Subjects copied the 12 keywords without a sentence. Subjects told to refrain for alternative strategies and just copy in 2nd and 3rd variants.	Words encoded via a self-generated sentence > CR	ü BA 39 & 40	X	1	0	2
	Retrieval – Subjects subsequently completed an old/new recognition memory task.
Vilberg & Rugg, 2014	Encoding –Stimulus pairs consisting of concrete nouns and unrelated object images were visually presented. Subjects identified which item of the pair would likely be largest.	Sustained recollection: Associative hits > item hits	ü BA 39/40	ü BA 39/40	2	1	5
	Retrieval – Object images were subject to an old/new recognition memory test. For images thought to be old, subjects attempted to recall the word that accompanied the image at encoding.
W. Wang, Brashier, Wing, Marsh, & Cabeza, 2018	Encoding - Subjects incidentally encoded true, false , or unknown (nonsensicle relationship between different aspects of the statement) statements using an 'interestingness' rating task.	Hit > CR	X	ü BA 40	2	0	5
	Retrieval - Statements were presented to subjects and subjected to an old/new recogntion memory judgement.	Unknown statements: Hit > CR	ü BA 39	ü BA 39	2	0	5
Wang, Johnson, De Chastelaine, Donley, & Rugg, 2016	Encoding – Subjects were required to make either relative size judgements regarding pictures of objects, or an inside/outside function decision regarding visually presented concrete noun words.	Material-independent age-invariant recollection	ü BA 39	X	2	1	5
	Retrieval – An old/new recognition paradigm tested memory retrieval. The words from the encoding phase were re-presented, and the pictures of objects were replaced with word labels for the test phase.
Westphal, Reggente, Ito, & Rissman, 2016	Encoding – Subjects intentionally encoded visually presented word nouns whilst forming a mental image of either themselves or another individual interacting with the word.	Memory > perception	ü BA 40	X	3	0	3
	Retrieval – Target words were presented in a 4 choice forced choice paradigm with source judgements regarding whether “self” or “other” was presented with word.
Wheeler & Buckner, 2003	Encoding – Concrete nouns were presented as congruent word-image or word-sound pairs.	Hits > CR	ü BA 39/40	ü BA 39/40	3	0	3
	Retrieval – Subjects were presented with concrete noun words as part of an old/new recognition memory task.
Weymar, Bradley, Sege, & Lang, 2018	Encoding - Images of emotionally positive, negative, or neutral scenes were intentionally encoded by participants.	Hit > CR	ü BA 39	ü BA 39	3	0	2
	Retrieval - Subjects provided either an old/new recognition judgement or a judgement about the number of people in the scene (1 person or >1 person).
Yonelinas, Otten, Shaw, & Rugg, 2005	Encoding – Participants were presented with a list of concrete and abstract noun words. Subjects provided a speeded abstract/concrete decision.	Remember > highly confident familiarity	ü BA 40	ü BA 40	3	1	2
	Retrieval – Subjects completed a remember/know recognition memory task. Know memories (referred to as familiarity in the article) were rated for confidence.	Increasing with familiarity confidence	ü BA 39	ü BA 40	1	2	2
			0.95	0.45
